# Supplementary material for: Traditional and systems biology based drug discovery for the rare tumor syndrome neurofibromatosis type 2
Source: PLoS One. 2018 Jun 13;13(6):e0197350. doi: 10.1371/journal.pone.0197350 (PMC5999111; doi:10.1371/journal.pone.0197350)
Supplement: S1 Table — (XLSX) [file pone.0197350.s001.xlsx]

## Sheet: SuppTable1
	AR42		Axitinib		AZD2014		Bortezomib		Ganetespib		GDC0941		GDC0980		Vorinostat
Cell Line	IG50 (nM)	Max Response (%)	IG50 (nM)	Max Response (%)	IG50 (nM)	Max Response (%)	IG50 (nM)	Max Response (%)	IG50 (nM)	Max Response (%)	IG50 (nM)	Max Response (%)	IG50 (nM)	Max Response (%)	IG50 (nM)	Max Response (%)
Syn1	530	92.4	1700	66.9	299	72.5	3.3	97.6	15.4	68.6	2780	59.4	144	77.7	1080	88.1
Syn2	821	87.7	1960	65.9	354	68.8	5.2	97.3	30.8	63.5	3280	54.2	164	75.2	1430	85.9
Syn3	658	96.4	1620	68.2	202	76.7	2.8	97.1	17	68.9	>5000	64.2	193	78.1	1210	93.7
Syn4	556	94.6	1720	68.5	189	77.5	4.3	97.3	9.3	72	3070	67	150	78.6	961	93
Syn5	657	96.6	1700	68.8	191	75.1	2.7	97	17.4	66.3	4660	63.1	179	74.8	1340	94.9
Syn6	602	95.9	n.d.	42.2	130	83	5.6	97.3	8	77.4	1630	72.6	122	82.9	1260	91.3
Syn7	1610	92	n.d.	33.3	243	70.1	4.2	96.6	n.d.	46.8	>5000	59.5	158	75.4	>5000	84.2
Syn10	1970	90.3	n.d.	20.2	227	69	7.2	91.9	n.d.	24.4	>5000	56.7	376	69.5	>5000	82.7
Syn12	1130	92.1	n.d.	16.2	209	68.7	11.8	87.4	n.d.	40	3430	67.4	221	72.7	3310	83.6
