# Supplementary material for: Traditional and systems biology based drug discovery for the rare tumor syndrome neurofibromatosis type 2
Source: PLoS One. 2018 Jun 13;13(6):e0197350. doi: 10.1371/journal.pone.0197350 (PMC5999111; doi:10.1371/journal.pone.0197350)
Supplement: S2 Table — (XLSX) [file pone.0197350.s002.xlsx]

## Sheet: SuppTable2
	AR42		Axitinib		AZD2014		Bortezomib		Everolimus		Ganetespib		GDC0941		GDC0980		Lapatinib		LY2157299		OSU03012		Perifosine		Selumetinib		Trametinib		Vismodegib		Vorinostat
Cell Line	IG50 (nM)	Max Response (\%)	IG50 (nM)	Max Response (\%)	IG50 (nM)	Max Response (\%)	IG50 (nM)	Max Response (\%)	IG50 (nM)	Max Response (\%)	IG50 (nM)	Max Response (\%)	IG50 (nM)	Max Response (\%)	IG50 (nM)	Max Response (\%)	IG50 (nM)	Max Response (\%)	IG50 (nM)	Max Response (\%)	IG50 (nM)	Max Response (\%)	IG50 (nM)	Max Response (\%)	IG50 (nM)	Max Response (\%)	IG50 (nM)	Max Response (\%)	IG50 (nM)	Max Response (\%)	IG50 (nM)	Max Response (\%)
HS01	1350	77.2	n.d.	22.6	n.d.	47.5	11.3	82.9	n.d.	40.5	34.2	65.6	n.d.	41.5	2490	57.4	n.d.	48.6	n.d.	3.9	>5000	83.2	n.d.	15.5	n.d.	21.6	n.d.	35.7	n.d.	21.8	4620	63.9
HS11	>5000	58.1	n.d.	28.4	n.d.	44.1	28.4	82.8	n.d.	38.2	19.4	53.7	n.d.	30.8	n.d.	48.1	n.d.	40.3	n.d.	1.5	>5000	75.9	n.d.	19.8	n.d.	22.9	n.d.	29.8	n.d.	24.9	n.d.	44
MS01	462	85.9	n.d.	49.1	129	68.3	6.5	90.5	>5000	58.1	3.7	88.6	n.d.	46.3	226	86.4	n.d.	72.9	n.d.	3.5	2970	93.4	>5000	73.5	n.d.	31.1	2140	72.2	n.d.	24.5	1600	70.7
MS02	1000	81.2	>5000	59.7	398	59.1	9	88.4	4920	59	2.2	81.4	n.d.	48.4	419	75.9	>5000	62.2	n.d.	5.3	3330	90.5	>5000	76.7	>5000	55.8	70.2	76.1	n.d.	26.2	2140	74.5
MS03	1110	78.2	n.d.	20.7	n.d.	30.6	865	55.4	>5000	93.9	>5000	55.2	n.d.	30.6	1220	72.4	n.d.	31.2	n.d.	24.7	1360	94.3	>5000	89.1	n.d.	42.8	3070	74.2	2870	74.6	3220	81.9
MS11	>5000	50.2	n.d.	33.5	n.d.	25.6	227	77.8	n.d.	23.5	0.7	85.6	1840	55.2	568	81.9	3060	79	n.d.	9.1	4070	85.9	n.d.	34.8	n.d.	41.3	n.d.	47.9	n.d.	6.5	n.d.	46.3
MS12	867	81.7	n.d.	14.7	n.d.	13.1	n.d.	30.8	>5000	70.9	6.8	83.9	n.d.	37.6	1090	81.4	>5000	61.5	n.d.	-16.2	1550	93.7	>5000	74.2	n.d.	29.4	n.d.	43.4	1880	83.7	2670	75.9
