# Supplementary material for: Traditional and systems biology based drug discovery for the rare tumor syndrome neurofibromatosis type 2
Source: PLoS One. 2018 Jun 13;13(6):e0197350. doi: 10.1371/journal.pone.0197350 (PMC5999111; doi:10.1371/journal.pone.0197350)
Supplement: S3 Table — Multiple linear modeling was used to test the association of each assay variable with differences in area under the curve (Simpson AUC). This table shows the effect of each variable on the AUC as determined by the model (the beta coefficient, B), the 95% confidence interval (CI) for the beta coefficient, and calculated significance (p) for the beta coefficient. Only drugs common to both cell types were included in the analysis. The fraction of observations that are explained by the model (R2) and the total number of data points in the model (Observations) are also shown. (XLSX) [file pone.0197350.s003.xlsx]

## Sheet: Sheet1
		Simpson AUC
		B	CI	p
(Intercept)		2.82	2.57 – 3.07	<.001
tumorType		0.51	0.29 – 0.73	<.001
NF2Status		0.07	-0.09 – 0.22	0.388
drug
Axitinib		0.58	0.24 – 0.91	<.001
AZD2014		-0.3	-0.64 – 0.03	0.074
Bortezomib		-1.61	-1.95 – -1.28	<.001
CUDC907		-1.71	-2.04 – -1.37	<.001
Everolimus		-0.38	-0.71 – -0.04	0.028
Ganetespib		-1	-1.33 – -0.66	<.001
GDC0941		0.21	-0.13 – 0.54	0.224
GDC0980		-0.39	-0.72 – -0.06	0.023
GSK2126458		-1.18	-1.52 – -0.85	<.001
Panobinostat		-1.2	-1.53 – -0.86	<.001
Vorinostat		0.29	-0.04 – 0.63	0.085
organism		-0.3	-0.53 – -0.07	0.01
Observations		192
R2 / adj. R2		.729 / .707
