# Supplementary material for: Traditional and systems biology based drug discovery for the rare tumor syndrome neurofibromatosis type 2
Source: PLoS One. 2018 Jun 13;13(6):e0197350. doi: 10.1371/journal.pone.0197350 (PMC5999111; doi:10.1371/journal.pone.0197350)
Supplement: S4 Table — (XLSX) [file pone.0197350.s004.xlsx]

## Sheet: Sheet1
Supplemental Table 4 – Transcriptional response of merlin-expressing and merlin-deficient cell lines to drug treatments
Comparison		Total Genes Analyzed	# Downregulated	# Upregulated
			(BH P<0.05)	(BH P<0.05)
Syn5 vs Syn1 (DMSO)		15417	1125	844
HS01 vs HS11 (DMSO)		13493	561	546
MS03 vs MS12 (DMSO)		13182	243	247
Syn5 CUDC-907 vs DMSO		17225	4960	5850
Syn1 CUDC-907 vs DMSO		17660	5198	6124
Syn6 CUDC-907 vs DMSO		18133	4643	6534
HS01 CUDC-907 vs DMSO		14034	731	1066
HS11 CUDC-907 vs DMSO		13763	586	992
MS03 CUDC-907 vs DMSO		13177	0	17
MS12 CUDC-907 vs DMSO		13363	50	182
Syn5 Panobinostat vs DMSO		17424	5144	6207
Syn1 Panobinostat vs DMSO		17498	5172	6134
Syn6 Panobinostat vs DMSO		17684	4748	5795
HS01 Panobinostat vs DMSO		14940	3931	3612
HS11 Panobinostat vs DMSO		14352	3692	3724
MS03 Panobinostat vs DMSO		13094	1	53
MS12 Panobinostat vs DMSO		13270	489	452
Syn5 GSK2126458 vs DMSO		15353	988	1312
Syn1 GSK2126458 vs DMSO		15381	439	377
Syn6 GSK2126458 vs DMSO		15680	1310	1683
HS01 GSK2126458 vs DMSO		13981	2260	2315
HS11 GSK2126458 vs DMSO		13574	2604	2919
MS03 GSK2126458 vs DMSO		13117	2407	2488
MS12 GSK2126458 vs DMSO		13191	1956	2262
