# Supplementary material for: Traditional and systems biology based drug discovery for the rare tumor syndrome neurofibromatosis type 2
Source: PLoS One. 2018 Jun 13;13(6):e0197350. doi: 10.1371/journal.pone.0197350 (PMC5999111; doi:10.1371/journal.pone.0197350)
Supplement: S6 Table — (XLSX) [file pone.0197350.s006.xlsx]

## Sheet: Sheet1
Supplemental Table 6 - GO Terms significantly enriched among DE genes due to merlin deficiency
Terms enriched among downregulated genes-Human Arachnoidal Cells					Terms enriched among upregulated genes-Human Arachnoidal Cells
Category	Term	Count	BH P Value		Category	Term	Count	BH P Value
GOTERM_CC_DIRECT	GO:0005576~extracellular region	111	6.38514e-17		GOTERM_CC_DIRECT	GO:0005886~plasma membrane	191	1.60131e-10
GOTERM_CC_DIRECT	GO:0005578~proteinaceous extracellular matrix	45	1.02585e-13		GOTERM_CC_DIRECT	GO:0005887~integral component of plasma membrane	80	2.79512e-10
GOTERM_CC_DIRECT	GO:0005615~extracellular space	103	4.82148e-12		GOTERM_CC_DIRECT	GO:0005615~extracellular space	72	9.04378e-07
GOTERM_MF_DIRECT	GO:0005509~calcium ion binding	78	6.71196e-12		GOTERM_CC_DIRECT	GO:0005576~extracellular region	65	3.07121e-05
GOTERM_CC_DIRECT	GO:0005886~plasma membrane	234	4.09649e-09		GOTERM_CC_DIRECT	GO:0009897~external side of plasma membrane	17	0.000294967
GOTERM_BP_DIRECT	GO:0007156~homophilic cell adhesion via plasma membrane adhesion molecules	31	1.14837e-07		GOTERM_CC_DIRECT	GO:0009986~cell surface	35	0.00179183
GOTERM_CC_DIRECT	GO:0005887~integral component of plasma membrane	89	1.76064e-07		GOTERM_CC_DIRECT	GO:0016021~integral component of membrane	194	0.00896361
GOTERM_BP_DIRECT	GO:0007155~cell adhesion	54	1.86782e-07		GOTERM_MF_DIRECT	GO:0008201~heparin binding	16	0.0259487
GOTERM_BP_DIRECT	GO:0007399~nervous system development	42	4.19604e-07		GOTERM_MF_DIRECT	GO:0008083~growth factor activity	15	0.0397486
GOTERM_CC_DIRECT	GO:0031012~extracellular matrix	42	1.89187e-06
GOTERM_BP_DIRECT	GO:0030198~extracellular matrix organization	30	0.000143856
GOTERM_CC_DIRECT	GO:0005581~collagen trimer	16	0.000144342
GOTERM_CC_DIRECT	GO:0016021~integral component of membrane	257	0.00218923
GOTERM_CC_DIRECT	GO:0005604~basement membrane	15	0.00232506
GOTERM_MF_DIRECT	GO:0008201~heparin binding	20	0.00564619
GOTERM_CC_DIRECT	GO:0042612~MHC class I protein complex	6	0.0130355
GOTERM_BP_DIRECT	GO:0016339~calcium-dependent cell-cell adhesion via plasma membrane cell adhesion molecules	9	0.0134957
GOTERM_BP_DIRECT	GO:0007416~synapse assembly	13	0.013866
GOTERM_BP_DIRECT	GO:0045165~cell fate commitment	9	0.0185915
GOTERM_MF_DIRECT	GO:0005201~extracellular matrix structural constituent	13	0.0217952
GOTERM_CC_DIRECT	GO:0030054~cell junction	36	0.0309274
GOTERM_BP_DIRECT	GO:0060337~type I interferon signaling pathway	12	0.035228
GOTERM_BP_DIRECT	GO:0002480~antigen processing and presentation of exogenous peptide antigen via MHC class I, TAP-independent	6	0.0420755
Terms enriched among downregulated genes-Human Schwann Cells					Terms enriched among upregulated genes-Human Schwann Cells
Category	Term	Count	BH P Value		Category	Term	Count	BH P Value
GOTERM_CC_DIRECT	GO:0005887~integral component of plasma membrane	73	5.79137e-12		GOTERM_CC_DIRECT	GO:0005576~extracellular region	64	1.88855e-09
GOTERM_CC_DIRECT	GO:0005615~extracellular space	67	1.76564e-09		GOTERM_CC_DIRECT	GO:0005886~plasma membrane	133	2.90789e-05
GOTERM_CC_DIRECT	GO:0016021~integral component of membrane	184	1.96603e-09		GOTERM_CC_DIRECT	GO:0005615~extracellular space	56	4.11291e-05
GOTERM_CC_DIRECT	GO:0005886~plasma membrane	146	3.10844e-08		GOTERM_CC_DIRECT	GO:0005578~proteinaceous extracellular matrix	21	0.000164992
GOTERM_CC_DIRECT	GO:0005576~extracellular region	57	1.13536e-06		GOTERM_BP_DIRECT	GO:0007186~G-protein coupled receptor signaling pathway	22	0.0100467
GOTERM_CC_DIRECT	GO:0070062~extracellular exosome	128	3.26927e-05		GOTERM_BP_DIRECT	GO:0008284~positive regulation of cell proliferation	31	0.0118592
GOTERM_CC_DIRECT	GO:0031012~extracellular matrix	25	0.000570898		GOTERM_BP_DIRECT	GO:0007399~nervous system development	21	0.0133917
GOTERM_CC_DIRECT	GO:0005578~proteinaceous extracellular matrix	19	0.00155121		GOTERM_CC_DIRECT	GO:0005581~collagen trimer	10	0.0169927
GOTERM_MF_DIRECT	GO:0004930~G-protein coupled receptor activity	14	0.0187002		GOTERM_BP_DIRECT	GO:0007267~cell-cell signaling	16	0.0175905
GOTERM_CC_DIRECT	GO:0031225~anchored component of membrane	8	0.0373513		GOTERM_BP_DIRECT	GO:0010628~positive regulation of gene expression	21	0.0337209
GOTERM_MF_DIRECT	GO:0004872~receptor activity	16	0.0427156		GOTERM_BP_DIRECT	GO:0006959~humoral immune response	7	0.035896
					GOTERM_BP_DIRECT	GO:0007165~signal transduction	52	0.0369283
					GOTERM_BP_DIRECT	GO:0043547~positive regulation of GTPase activity	34	0.038734
					GOTERM_BP_DIRECT	GO:0030574~collagen catabolic process	10	0.0387753
Terms enriched among downregulated genes-Mouse Schwann Cells					Terms enriched among upregulated genes-Mouse Schwann Cells
GOTERM_CC_DIRECT	GO:0005886~plasma membrane	65	0.00207684		GOTERM_CC_DIRECT	GO:0005576~extracellular region	42	2.00832e-09
GOTERM_CC_DIRECT	GO:0016021~integral component of membrane	77	0.00591721		GOTERM_CC_DIRECT	GO:0005886~plasma membrane	75	1.55222e-05
GOTERM_CC_DIRECT	GO:0016020~membrane	111	0.00661423		GOTERM_CC_DIRECT	GO:0005615~extracellular space	31	7.18112e-05
GOTERM_CC_DIRECT	GO:0005576~extracellular region	27	0.00812594		GOTERM_CC_DIRECT	GO:0005581~collagen trimer	8	0.00106302
GOTERM_CC_DIRECT	GO:0005615~extracellular space	23	0.0320002		GOTERM_CC_DIRECT	GO:0005578~proteinaceous extracellular matrix	13	0.00477349
GOTERM_CC_DIRECT	GO:0030054~cell junction	20	0.0357672		GOTERM_CC_DIRECT	GO:0016021~integral component of membrane	79	0.0272222
					GOTERM_CC_DIRECT	GO:0009986~cell surface	17	0.039143
					GOTERM_CC_DIRECT	GO:0016020~membrane	114	0.0419586
