# Supplementary material for: Traditional and systems biology based drug discovery for the rare tumor syndrome neurofibromatosis type 2
Source: PLoS One. 2018 Jun 13;13(6):e0197350. doi: 10.1371/journal.pone.0197350 (PMC5999111; doi:10.1371/journal.pone.0197350)
Supplement: S7 Table — (XLSX) [file pone.0197350.s007.xlsx]

## Sheet: Sheet1
Supplemental Table 7 - Genes DE due to merlin deficiency in both human AC and SC
Concordant Up	Syn5 vs Syn1		HS01 vs HS11			Concordant Down	Syn5 vs Syn1		HS01 vs HS11			Discordant	Syn5 vs Syn1		HS01 vs HS11
Gene Symbol	logFC	BH p value	logFC	BH p value		Gene Symbol	logFC	BH p value	logFC	BH p value		Gene Symbol	logFC	BH p value	logFC	BH p value
ADRB1	2.24631	1.16124e-05	2.44966	0.00809179		ABCA6	-2.97077	0.000304562	-3.16435	0.0174607		AEBP1	-2.45739	2.20161e-10	0.941243	0.0242072
ANKRD18B	8.15211	5.42704e-10	2.77112	0.00152687		ABCD1	-0.714578	0.0286968	-0.943972	0.0348136		ANKRD10	-0.57692	0.0263159	0.576534	0.0400406
BCL7A	0.70782	0.0495655	1.05136	0.0263543		ALDH2	-0.930939	0.000159632	-0.982924	0.0152493		C14orf132	-2.44857	1.98127e-06	0.867382	0.0481573
CADM1	2.0102	7.36599e-07	3.15611	1.32767e-07		ALDH3A2	-0.761666	0.00116532	-0.94761	0.00663536		CACNA2D3	-1.8229	0.00861254	1.40884	0.00199839
CBX2	1.26849	0.0135544	1.45998	5.26408e-05		ANGPTL1	-2.71363	0.0049385	-2.3438	0.000320464		CCDC28A	-0.635077	0.0391044	0.505894	0.0223416
CCNJL	2.48739	1.23173e-06	1.90092	5.60331e-07		APLP1	-0.972229	3.93781e-05	-1.52403	2.72904e-05		CCND2	-1.41066	0.0493447	1.1685	0.00853808
CD163L1	3.79094	3.92103e-06	1.21166	0.0100502		ARRDC2	-0.865613	0.00243864	-0.700287	0.00478698		CD74	-6.13563	0.000720637	1.907	0.00429687
CDCA7	2.0348	0.00289635	0.987061	0.00316868		ARRDC4	-3.36709	7.00944e-06	-0.870523	0.00121865		COL24A1	-1.82824	0.0213482	1.44125	0.00214977
CDCA7L	2.04034	4.04229e-13	0.602202	0.00551945		ASPN	-3.39068	0.0148918	-3.57995	0.00487029		COL6A1	-2.61382	8.12523e-08	0.695865	0.032587
CDH10	10.1958	1.26211e-05	1.75263	0.028105		C15orf59	-1.28848	0.000209981	-2.00125	0.0058891		COL6A2	-5.72727	1.77147e-17	0.977243	0.0329523
CDH13	3.17837	3.87098e-12	2.06866	0.0304523		C5AR1	-1.41475	0.00195919	-1.60083	0.000947788		COL7A1	-1.67798	1.51318e-07	1.73127	0.00214475
CDH4	9.33743	6.7217e-05	0.623329	0.0322425		C5orf46	-3.16504	3.50707e-06	-2.31259	0.015235		CSRP2	-1.54058	3.74786e-07	1.31344	0.0179851
CTH	1.65631	5.7733e-06	0.569928	0.0448635		CCPG1	-0.661434	0.00765977	-0.624375	0.0391294		DAB2IP	-0.983342	2.67841e-05	1.3448	0.000120005
CYFIP2	1.30472	0.000582988	2.16463	1.48108e-05		CD14	-1.38811	0.000170968	-4.19643	0.0048091		DPYSL3	-1.49284	1.11708e-08	1.12528	0.000550082
DENND2A	2.78627	0.000567393	2.93291	0.000532385		CMKLR1	-1.13173	0.0212358	-1.34727	0.0181518		EFNB3	-1.31632	0.00468223	1.99769	5.52723e-06
DPF3	1.47806	0.000414175	1.29035	2.29247e-05		CNR1	-3.5773	2.28389e-08	-4.14712	0.00205842		EPHA5	-1.00845	0.0426761	3.73589	0.00114278
EDN1	1.81637	7.94941e-05	1.74812	0.00355911		COL9A3	-2.0907	0.000346455	-1.16398	0.038078		FAM46C	-1.4476	0.00550751	3.59019	1.46508e-05
EPHB1	2.73631	4.14075e-06	2.35361	0.00343097		CPM	-2.08381	3.93781e-05	-1.87168	6.30202e-07		FSD1	-1.04976	0.000148613	1.6917	0.0165685
EPHB2	1.30522	0.000792303	1.54641	0.000391049		CPT1A	-0.894569	8.44269e-05	-0.835153	0.0137947		FZD8	-1.97292	1.4868e-05	1.72781	0.0133097
EVA1A	1.05144	0.00248718	0.780611	0.0315305		CXCL12	-1.59073	0.00638358	-3.36631	0.000511203		GAL3ST4	-2.80786	0.000124737	1.15716	0.000731344
F3	1.23036	0.0287612	1.02559	0.031401		CXCL16	-2.04994	2.88702e-10	-1.07147	0.00472258		GJA3	-1.28934	0.0282577	1.36823	0.000260776
FAM171A1	0.773721	0.00181886	0.365268	0.0499282		DEPTOR	-1.8399	1.33916e-05	-1.52069	0.00478698		GLIPR2	-0.65401	0.0297011	1.17415	0.00529779
FAM196B	2.14428	0.000652341	2.36365	0.0318635		DIRAS1	-1.66846	6.88467e-05	-2.41072	4.10344e-06		GPC2	-1.54363	0.00144947	1.20022	0.0132169
FAM84B	1.57612	0.0120465	1.72494	0.0133858		FAM8A1	-1.06008	5.6162e-06	-0.963776	0.0278316		HHIPL1	-2.70003	5.91409e-10	1.01564	7.12856e-05
FBLN7	0.976714	0.0111423	1.29171	0.00321852		FMO4	-1.91233	0.000251281	-1.06247	0.0324732		JAM2	-5.66594	5.65654e-10	2.61318	1.38716e-05
FGF1	1.57917	0.00217225	0.840598	0.00115618		GCNT1	-0.839728	0.0309846	-0.887185	0.0420841		LITAF	-1.07618	0.000421918	0.598874	0.0254342
FJX1	1.91222	8.54678e-05	0.783975	0.0194149		GLUL	-0.675474	0.0063974	-0.886567	0.00264867		LRRC17	-4.05179	1.89424e-09	0.923401	0.0133781
FMN1	2.56049	0.00424547	2.65273	0.000321457		GPRC5C	-6.82088	1.89695e-08	-5.1935	4.55446e-06		LTBP4	-1.25247	0.0123147	0.809192	0.0149022
GABRB1	1.73701	0.00145999	2.91508	0.000552021		GREM2	-2.56304	9.74662e-07	-1.4256	0.0329299		LUZP2	-1.22801	0.00945374	4.89734	0.000131197
GJC1	0.640781	0.0396076	1.03461	0.0498229		HR	-1.38328	0.00252854	-1.5256	0.000133913		NINL	-0.810283	0.0390894	0.768951	0.0113198
GLI3	0.852257	0.0259552	1.01661	0.0168427		HSPB7	-1.62508	0.000224668	-3.01431	6.30202e-07		PDLIM3	-2.91369	1.39607e-10	1.9641	0.000111393
GPR39	2.25995	0.000985794	0.892067	0.0410872		IFITM1	-1.1947	0.0233183	-1.70971	0.00472258		PLAT	-1.33529	0.0288853	1.62889	0.00347566
GPR85	2.36445	1.68982e-07	0.812949	0.0378529		ISLR	-3.19826	0.000874168	-2.54398	0.0494553		PLEKHA7	-3.65005	2.88701e-06	2.224	0.0166929
HMGA2	1.66422	0.0148602	1.33726	0.0138549		JAK3	-5.50502	2.13525e-08	-1.1849	0.000160634		RGS9	-1.74939	1.25277e-08	1.54235	0.0109473
HS3ST5	1.83541	0.00444833	1.70057	0.0183321		KBTBD11	-1.88862	0.00328369	-0.911573	0.0475012		RNF44	-0.649734	0.0191031	0.727346	0.00817139
KIRREL3	1.17698	5.9255e-07	1.84223	4.20814e-05		KRT18	-0.784162	0.0309339	-1.70104	0.0499282		SALL4	-2.11084	0.000468555	1.68942	0.00231665
KIT	2.5216	0.000304562	2.55591	0.00304853		KRT18P17	-1.45638	0.00252854	-1.72532	0.0341901		SCN5A	-3.57476	1.20794e-05	1.73539	0.000699978
MAMLD1	0.893962	0.00260177	1.08759	0.00225531		LAMA5	-0.802925	0.0168133	-2.97592	0.000838182		SLC6A9	-1.74072	0.0155492	0.755214	0.0247669
MEIS2	0.760977	0.0217661	1.0127	0.00429687		LMOD1	-2.42963	1.19199e-05	-0.857192	0.00370065		ST6GAL1	-1.63087	3.90312e-07	1.88937	9.82457e-05
MMP1	6.76253	4.53272e-05	1.85032	0.0108602		LYNX1	-0.853758	0.0263779	-0.85893	0.00165801		TMEM132A	-0.69986	0.00711864	1.12745	2.08996e-06
MMP2	5.22412	3.13274e-09	1.02421	0.00188866		MAN1C1	-1.6429	5.34761e-05	-2.54251	0.00231816		TMEM200A	-6.16104	4.31611e-10	1.75742	0.00187968
MSH2	0.586538	0.0287612	0.49196	0.0473305		MAP6	-1.18421	0.00610557	-0.992928	0.00405278		TP53I11	-0.92659	0.014895	0.373519	0.0459588
NREP	1.09027	0.0447557	0.918366	0.000159315		MCAM	-0.636682	0.0328784	-1.42257	0.00199462		UCN2	-1.57595	3.05778e-05	2.09163	0.000201766
NRG1	4.47289	4.93117e-08	3.13587	4.01108e-05		METTL7A	-1.77267	0.00148664	-2.44168	0.000120113		USP44	-1.38098	0.0079509	1.67399	0.0485515
NUAK2	1.2974	7.21907e-05	0.551687	0.0217666		MFAP4	-1.64713	0.00362361	-1.04013	0.0488041		WNT9A	-1.19638	0.00183913	1.20623	0.000552021
OAF	1.43907	0.000325791	0.602515	0.0483798		MGP	-11.0186	1.89424e-09	-5.9377	0.0419712		ZCCHC14	-0.885028	0.000108958	0.642181	0.0225894
OSBPL3	1.7756	3.34995e-11	0.951358	0.0132402		MMP24	-1.05392	0.0165667	-1.20224	0.00320132		ZNF853	-0.875067	0.0182638	2.54298	5.39054e-06
PDCD1LG2	2.07082	0.0189835	1.32591	0.000276023		MUC1	-1.28247	0.00125955	-1.69049	2.7329e-05
PREX1	1.21153	0.00190659	1.06476	0.00278551		NIPAL2	-1.34592	0.0104248	-0.742585	0.0409566		ADM	1.36516	0.00101382	-0.666583	0.0399713
PRKAR2B	1.68677	0.000652341	1.00324	0.00460234		PALM	-2.33917	3.21834e-08	-6.29479	0.000234012		ALS2CL	1.17324	0.0235365	-0.760151	0.0405039
PSTPIP2	0.771084	0.0216528	0.662845	0.0033546		PCDH7	-1.34312	3.36334e-05	-2.70749	0.000165894		ANKRD1	1.24336	0.0186148	-1.52299	0.00152559
PTN	3.53882	7.59787e-09	1.95896	0.000385464		PIK3IP1	-1.59281	0.0144375	-0.961077	0.002093		BAG3	0.608368	0.0276172	-0.50245	0.021183
RAB3B	1.36707	3.04848e-05	0.725524	0.00777473		PPP1R14A	-10.3708	1.28011e-07	-2.46566	0.00194495		C1GALT1	0.73317	0.00380313	-0.579771	0.0123722
RBM24	1.29028	0.000404338	1.36771	0.0109316		RASL11A	-2.44707	0.000306535	-1.96674	0.00341017		C1orf21	6.27321	9.18609e-14	-0.592353	0.0401074
RGMB	1.26739	0.000384548	1.04872	0.0351695		RGS11	-0.991583	0.0426832	-1.97198	0.00387853		CA12	1.6154	0.00274027	-0.935915	0.00874715
RNF144B	1.24735	6.44682e-05	1.26052	0.0217352		ROR2	-4.73073	1.78163e-12	-1.36452	0.0322425		CADM3	3.49728	1.52092e-05	-6.21104	3.85148e-05
RNF182	5.24792	3.71645e-14	1.47958	0.0041095		SAMD11	-3.83624	3.96411e-08	-1.56372	0.0422139		CD68	2.00768	0.0017496	-0.814096	0.0017557
SDC1	1.61252	2.81925e-05	2.15191	1.32251e-05		SAMD9	-1.63703	0.00227628	-1.20732	0.045076		DDAH1	0.677634	0.0314166	-0.861144	0.00113427
SH2D5	2.44108	1.87154e-05	0.968684	0.0308954		SCN1B	-0.822796	0.0228685	-0.713991	0.0297312		DUSP23	1.0491	0.000384858	-1.56873	0.00680577
SKP2	0.753597	0.00653119	1.13737	0.00511535		SDK2	-8.62955	1.77147e-17	-1.39663	0.00371097		DYSF	2.49364	2.46742e-06	-3.21865	0.000461074
SLIT2	1.27195	0.0237064	2.20043	0.00415773		SEC14L2	-0.675945	0.0453533	-0.934425	0.0022677		EFEMP1	1.10295	0.0165609	-1.09656	0.0189376
SLITRK1	1.94329	0.0268017	1.60377	0.0151782		SIPA1L2	-1.01123	0.00127921	-2.11456	0.0112834		GATA2	2.04163	0.00185777	-2.09039	0.0194149
SOGA3	0.782858	0.0273361	1.3964	0.000608545		SLC27A3	-0.842315	0.0281328	-2.04318	0.0144719		HAPLN1	2.73699	0.000296728	-2.72414	0.0229199
SPATA13	1.10849	8.81614e-05	1.13258	0.028105		SLC43A2	-0.670838	0.0436375	-1.25936	0.00312003		KATNAL1	0.685337	0.0140426	-0.773903	0.0237319
STK40	0.959236	2.90201e-05	0.710355	0.00351298		SLCO2A1	-2.38953	0.0163366	-3.24172	4.94145e-06		LPAR1	2.03965	0.00011106	-0.846758	0.00517696
TNC	1.07943	0.013412	4.30558	3.94301e-07		SNAI1	-2.1525	0.00441418	-1.00172	0.020182		LZTS1	2.21534	2.14981e-09	-0.888371	0.0108762
TNFRSF21	1.12532	0.00168833	1.08166	0.000194685		SPINT2	-1.39759	1.54431e-06	-1.35539	0.00206717		MCTP1	3.60037	4.19131e-07	-1.32578	0.0487351
TOX	3.70848	7.71622e-05	2.49528	0.000331501		SSC5D	-0.783667	0.0432832	-1.62189	0.000550082		MMP15	0.738818	0.00349611	-0.650026	0.0390251
TRABD2A	1.37834	0.0111423	1.65551	0.0108602		SYT12	-2.50686	2.12821e-05	-1.84613	0.0266859		MOK	1.60097	5.06942e-05	-0.543911	0.0378388
TRIM36	1.50802	6.73077e-05	1.34056	0.0361153		TGFBI	-1.23916	0.0165609	-0.895236	0.0190529		NALCN	0.629092	0.0356914	-2.2847	0.00754908
TTLL7	0.775809	0.00354705	0.724423	0.0448635		TLE2	-1.2626	0.00023526	-3.50511	0.000699978		NIPAL3	0.938162	4.29969e-05	-0.811113	0.000412462
UCK2	0.746634	0.00737758	0.519823	0.00541258		TMEM140	-2.12248	0.0173239	-1.30844	0.0409566		NLK	0.612148	0.0210654	-0.584438	0.0297712
UNG	0.849209	0.00398224	0.53987	0.00375353		TMEM59L	-0.917153	0.00127921	-2.59881	3.0996e-05		NRP1	1.60171	0.000462856	-0.481536	0.0456343
ZNF804A	2.00582	7.0653e-05	2.00922	4.10344e-06		TNIK	-1.85335	3.21392e-05	-2.14042	0.0446199		OTOGL	2.16147	1.95542e-05	-1.7612	0.0412315
						TPD52L1	-0.911519	0.0184633	-1.38436	0.0263543		PKP2	1.46221	0.000135898	-2.02566	0.0146458
						VAMP8	-1.17215	0.000307004	-2.38323	0.000873732		PLCH2	1.29032	0.0487101	-1.17436	0.0445645
						VIPR1	-5.61702	1.30346e-08	-3.62893	0.000120921		PLXND1	0.844216	0.00144947	-1.07158	0.00984185
						WWTR1	-0.556723	0.0307431	-1.1784	0.0360253		PRUNE2	3.94458	1.79189e-10	-1.97479	0.000395505
						ZNF415	-2.10968	4.94443e-10	-1.10141	0.000900989		PTGES	1.54234	0.000191384	-2.36723	0.0483435
						ZNF626	-2.09534	6.12217e-08	-1.10763	0.0105439		SEPT4	0.895095	0.045488	-2.15461	0.0302615
												SLC35G2	0.633917	0.045488	-1.04841	0.0108073
												SNAPC1	1.42544	1.71046e-06	-0.467887	0.0109438
												SRGN	0.915425	0.0401139	-1.00871	0.00915905
												STOM	0.651457	0.0086633	-0.496964	0.028222
												SULT1A1	1.18198	0.0242438	-3.90441	2.14535e-05
												TBC1D2	0.834593	0.000468555	-0.983177	0.00443227
												TMEM192	0.796095	0.00286188	-0.469441	0.0413325
