# Supplementary material for: Traditional and systems biology based drug discovery for the rare tumor syndrome neurofibromatosis type 2
Source: PLoS One. 2018 Jun 13;13(6):e0197350. doi: 10.1371/journal.pone.0197350 (PMC5999111; doi:10.1371/journal.pone.0197350)
Supplement: S8 Table — (XLSX) [file pone.0197350.s008.xlsx]

## Sheet: 8A-Druggable Genome AC DE Genes
Supplemental Table 8A - Representation in the Druggable Genome of human genes differentially expressed due to merlin deficiency in human AC
GeneID	GeneName	logFC
ABCA1|ENSG00000165029	ATP-binding cassette, sub-family A (ABC1), member 1	-2.12726
ABCA10|ENSG00000154263	ATP-binding cassette, sub-family A (ABC1), member 10	-1.12589
ABCA5|ENSG00000154265	ATP-binding cassette, sub-family A (ABC1), member 5	-0.575414
ABCA6|ENSG00000154262	ATP-binding cassette, sub-family A (ABC1), member 6	-2.97077
ABCA8|ENSG00000141338	ATP-binding cassette, sub-family A (ABC1), member 8	-2.20898
ABCA9|ENSG00000154258	ATP-binding cassette, sub-family A (ABC1), member 9	-3.65861
ABCB11|ENSG00000073734	ATP-binding cassette, sub-family B (MDR/TAP), member 11	-2.3473
ABCC1|ENSG00000103222	ATP-binding cassette, sub-family C (CFTR/MRP), member 1	-0.973773
ABCC4|ENSG00000125257	ATP-binding cassette, sub-family C (CFTR/MRP), member 4	0.565213
ABCC9|ENSG00000069431	ATP-binding cassette, sub-family C (CFTR/MRP), member 9	2.47059
ABCD1|ENSG00000101986	ATP-binding cassette, sub-family D (ALD), member 1	-0.714578
ABCG4|ENSG00000172350	ATP-binding cassette, sub-family G (WHITE), member 4	-1.7101
ABL2|ENSG00000143322	v-abl Abelson murine leukemia viral oncogene homolog 2	0.790927
ACACB|ENSG00000076555	acetyl-CoA carboxylase beta	-0.735766
ADAM33|ENSG00000149451	ADAM metallopeptidase domain 33	-7.17276
ADAMTS1|ENSG00000154734	ADAM metallopeptidase with thrombospondin type 1 motif, 1	0.70453
ADAMTS10|ENSG00000142303	ADAM metallopeptidase with thrombospondin type 1 motif, 10	-1.85618
ADAMTS13|ENSG00000160323	ADAM metallopeptidase with thrombospondin type 1 motif, 13	-1.26664
ADAMTS15|ENSG00000166106	ADAM metallopeptidase with thrombospondin type 1 motif, 15	-1.04013
ADAMTS16|ENSG00000145536	ADAM metallopeptidase with thrombospondin type 1 motif, 16	1.74387
ADAMTS7|ENSG00000136378	ADAM metallopeptidase with thrombospondin type 1 motif, 7	-1.50901
ADAMTS8|ENSG00000134917	ADAM metallopeptidase with thrombospondin type 1 motif, 8	-1.89793
ADCK3|ENSG00000163050	aarF domain containing kinase 3	-0.843663
ADCY2|ENSG00000078295	adenylate cyclase 2 (brain)	2.1997
ADCY5|ENSG00000173175	adenylate cyclase 5	-4.61232
ADH1B|ENSG00000196616	alcohol dehydrogenase 1B (class I), beta polypeptide	-6.24885
ADK|ENSG00000156110	adenosine kinase	0.539894
ADRA1B|ENSG00000170214	adrenoceptor alpha 1B	1.33702
ADRA2A|ENSG00000150594	adrenoceptor alpha 2A	1.60607
ADRB1|ENSG00000043591	adrenoceptor beta 1	2.24631
AEBP1|ENSG00000106624	AE binding protein 1	-2.45739
AGT|ENSG00000135744	angiotensinogen (serpin peptidase inhibitor, clade A, member 8)	-3.27324
AHCYL2|ENSG00000158467	adenosylhomocysteinase-like 2	-1.13075
AKR1C1|ENSG00000187134	aldo-keto reductase family 1, member C1 (dihydrodiol dehydrogenase 1; 20-alpha (3-alpha)-hydroxysteroid dehydrogenase)	-1.81632
AKR1C3|ENSG00000196139	aldo-keto reductase family 1, member C3 (3-alpha hydroxysteroid dehydrogenase, type II)	-3.46317
ALDH1A3|ENSG00000184254	aldehyde dehydrogenase 1 family, member A3	-3.06175
ALDH1L2|ENSG00000136010	aldehyde dehydrogenase 1 family, member L2	-0.815524
ALDH2|ENSG00000111275	aldehyde dehydrogenase 2 family (mitochondrial)	-0.930939
ALDH3A2|ENSG00000072210	aldehyde dehydrogenase 3 family, member A2	-0.761666
ALDH4A1|ENSG00000159423	aldehyde dehydrogenase 4 family, member A1	-0.751557
ALPK1|ENSG00000073331	alpha-kinase 1	-0.763454
ALPK2|ENSG00000198796	alpha-kinase 2	0.758029
ANGPTL1|ENSG00000116194	angiopoietin-like 1	-2.71363
ANGPTL2|ENSG00000136859	angiopoietin-like 2	-1.28345
APH1B|ENSG00000138613	anterior pharynx defective 1 homolog B (C. elegans)	0.812031
ARSB|ENSG00000113273	arylsulfatase B	-0.706132
ARSG|ENSG00000141337	arylsulfatase G	-0.838438
ASPRV1|ENSG00000244617	aspartic peptidase, retroviral-like 1	-1.53603
BACE2|ENSG00000182240	beta-site APP-cleaving enzyme 2	-0.709797
BAX|ENSG00000087088	BCL2-associated X protein	0.748804
BDH1|ENSG00000161267	3-hydroxybutyrate dehydrogenase, type 1	1.26174
BDKRB2|ENSG00000168398	bradykinin receptor B2	-2.01973
BMP2K|ENSG00000138756	BMP2 inducible kinase	0.557022
BPI|ENSG00000101425	bactericidal/permeability-increasing protein	-6.40619
BRSK2|ENSG00000174672	BR serine/threonine kinase 2	-1.47265
BTN3A1|ENSG00000026950	butyrophilin, subfamily 3, member A1	-1.10497
BTN3A3|ENSG00000111801	butyrophilin, subfamily 3, member A3	-1.02027
C1R|ENSG00000159403	complement component 1, r subcomponent	-2.25053
C1RL|ENSG00000139178	complement component 1, r subcomponent-like	-1.90449
C1S|ENSG00000182326	complement component 1, s subcomponent	-2.85299
C2|ENSG00000166278	complement component 2	-1.15518
C4B|ENSG00000224389	complement component 4B (Chido blood group)	-1.59145
C5|ENSG00000106804	complement component 5	-0.764587
C5AR1|ENSG00000197405	complement component 5a receptor 1	-1.41475
CA12|ENSG00000074410	carbonic anhydrase XII	1.6154
CACHD1|ENSG00000158966	cache domain containing 1	2.85532
CACNA1A|ENSG00000141837	calcium channel, voltage-dependent, P/Q type, alpha 1A subunit	5.43481
CACNA1H|ENSG00000196557	calcium channel, voltage-dependent, T type, alpha 1H subunit	-2.84695
CACNA2D3|ENSG00000157445	calcium channel, voltage-dependent, alpha 2/delta subunit 3	-1.8229
CALCRL|ENSG00000064989	calcitonin receptor-like	-1.58471
CARD8|ENSG00000105483	caspase recruitment domain family, member 8	-0.669824
CASP9|ENSG00000132906	caspase 9, apoptosis-related cysteine peptidase	-0.74322
CCRL1|ENSG00000129048	chemokine (C-C motif) receptor-like 1	2.61482
CCRN4L|ENSG00000151014	CCR4 carbon catabolite repression 4-like (S. cerevisiae)	1.1416
CD163L1|ENSG00000177675	CD163 molecule-like 1	3.79094
CDK15|ENSG00000138395	cyclin-dependent kinase 15	2.15773
CDK19|ENSG00000155111	cyclin-dependent kinase 19	-0.89459
CDK20|ENSG00000156345	cyclin-dependent kinase 20	-0.847369
CDKL1|ENSG00000100490	cyclin-dependent kinase-like 1 (CDC2-related kinase)	1.37386
CDKL2|ENSG00000138769	cyclin-dependent kinase-like 2 (CDC2-related kinase)	1.26278
CELSR2|ENSG00000143126	cadherin, EGF LAG seven-pass G-type receptor 2 (flamingo homolog, Drosophila)	-1.19558
CHRNA5|ENSG00000169684	cholinergic receptor, nicotinic, alpha 5 (neuronal)	1.74717
CLCN4|ENSG00000073464	chloride channel, voltage-sensitive 4	1.36848
CMKLR1|ENSG00000174600	chemokine-like receptor 1	-1.13173
CNR1|ENSG00000118432	cannabinoid receptor 1 (brain)	-3.5773
CNTNAP3|ENSG00000106714	contactin associated protein-like 3	-0.861791
COCH|ENSG00000100473	coagulation factor C homolog, cochlin (Limulus polyphemus)	-1.33346
COL14A1|ENSG00000187955	collagen, type XIV, alpha 1	-4.36447
COL21A1|ENSG00000124749	collagen, type XXI, alpha 1	-5.81366
COL6A1|ENSG00000142156	collagen, type VI, alpha 1	-2.61382
COL6A2|ENSG00000142173	collagen, type VI, alpha 2	-5.72727
COL7A1|ENSG00000114270	collagen, type VII, alpha 1	-1.67798
CPA3|ENSG00000163751	carboxypeptidase A3 (mast cell)	4.00649
CPA4|ENSG00000128510	carboxypeptidase A4	1.36345
CPAMD8|ENSG00000160111	C3 and PZP-like, alpha-2-macroglobulin domain containing 8	-9.71535
CPE|ENSG00000109472	carboxypeptidase E	1.62262
CPM|ENSG00000135678	carboxypeptidase M	-2.08381
CPQ|ENSG00000104324	carboxypeptidase Q	-0.606953
CPT1A|ENSG00000110090	carnitine palmitoyltransferase 1A (liver)	-0.894569
CPZ|ENSG00000109625	carboxypeptidase Z	-2.1583
CRIM1|ENSG00000150938	cysteine rich transmembrane BMP regulator 1 (chordin-like)	0.815789
CSAD|ENSG00000139631	cysteine sulfinic acid decarboxylase	-0.739098
CSF1R|ENSG00000182578	colony stimulating factor 1 receptor	-2.03421
CSTA|ENSG00000121552	cystatin A (stefin A)	-4.07356
CTSC|ENSG00000109861	cathepsin C	1.92448
CTSF|ENSG00000174080	cathepsin F	-1.45296
CTSO|ENSG00000256043	cathepsin O	-1.00476
CYB5R2|ENSG00000166394	cytochrome b5 reductase 2	-3.03067
CYP1B1|ENSG00000138061	cytochrome P450, family 1, subfamily B, polypeptide 1	-1.25738
CYP27B1|ENSG00000111012	cytochrome P450, family 27, subfamily B, polypeptide 1	-0.855206
CYP27C1|ENSG00000186684	cytochrome P450, family 27, subfamily C, polypeptide 1	-0.978721
CYP4V2|ENSG00000145476	cytochrome P450, family 4, subfamily V, polypeptide 2	-1.03682
DARC|ENSG00000213088	Duffy blood group, chemokine receptor	5.79848
DHRS13|ENSG00000167536	dehydrogenase/reductase (SDR family) member 13	0.816834
DHRS9|ENSG00000073737	dehydrogenase/reductase (SDR family) member 9	-1.66909
DUOX2|ENSG00000140279	dual oxidase 2	-5.16564
DUSP14|ENSG00000161326	dual specificity phosphatase 14	0.953043
DUSP23|ENSG00000158716	dual specificity phosphatase 23	1.0491
DUSP4|ENSG00000120875	dual specificity phosphatase 4	2.11658
DUSP5|ENSG00000138166	dual specificity phosphatase 5	0.962579
ELANE|ENSG00000197561	elastase, neutrophil expressed	-2.92716
EPHA2|ENSG00000142627	EPH receptor A2	1.17032
EPHA4|ENSG00000116106	EPH receptor A4	2.99601
EPHA5|ENSG00000145242	EPH receptor A5	-1.00845
EPHA7|ENSG00000135333	EPH receptor A7	-1.40291
EPHB1|ENSG00000154928	EPH receptor B1	2.73631
EPHB2|ENSG00000133216	EPH receptor B2	1.30522
ERBB4|ENSG00000178568	v-erb-a erythroblastic leukemia viral oncogene homolog 4 (avian)	-0.793674
F2R|ENSG00000181104	coagulation factor II (thrombin) receptor	0.602383
F2RL2|ENSG00000164220	coagulation factor II (thrombin) receptor-like 2	1.92886
FGB|ENSG00000171564	fibrinogen beta chain	2.96919
FGFR2|ENSG00000066468	fibroblast growth factor receptor 2	-4.31912
FGFR3|ENSG00000068078	fibroblast growth factor receptor 3	-1.77927
FGG|ENSG00000171557	fibrinogen gamma chain	2.4912
FKBP4|ENSG00000004478	FK506 binding protein 4, 59kDa	0.628379
FKBP9|ENSG00000122642	FK506 binding protein 9, 63 kDa	-0.545998
FSD1|ENSG00000105255	fibronectin type III and SPRY domain containing 1	-1.04976
FZD4|ENSG00000174804	frizzled family receptor 4	0.736706
FZD5|ENSG00000163251	frizzled family receptor 5	0.666274
FZD6|ENSG00000164930	frizzled family receptor 6	-1.08312
FZD8|ENSG00000177283	frizzled family receptor 8	-1.97292
GAA|ENSG00000171298	glucosidase, alpha; acid	-1.3683
GABRB1|ENSG00000163288	gamma-aminobutyric acid (GABA) A receptor, beta 1	1.73701
GABRB3|ENSG00000166206	gamma-aminobutyric acid (GABA) A receptor, beta 3	-1.09676
GLRB|ENSG00000109738	glycine receptor, beta	0.623278
GPLD1|ENSG00000112293	glycosylphosphatidylinositol specific phospholipase D1	-1.28773
GPR124|ENSG00000020181	G protein-coupled receptor 124	-1.87035
GPR126|ENSG00000112414	G protein-coupled receptor 126	3.46665
GPR158|ENSG00000151025	G protein-coupled receptor 158	-2.71853
GPR176|ENSG00000166073	G protein-coupled receptor 176	0.661355
GPR3|ENSG00000181773	G protein-coupled receptor 3	1.80672
GPR39|ENSG00000183840	G protein-coupled receptor 39	2.25995
GPR78|ENSG00000155269	G protein-coupled receptor 78	-2.07374
GPR85|ENSG00000164604	G protein-coupled receptor 85	2.36445
GPRC5A|ENSG00000013588	G protein-coupled receptor, family C, group 5, member A	0.911949
GPRC5C|ENSG00000170412	G protein-coupled receptor, family C, group 5, member C	-6.82088
GRIK1|ENSG00000171189	glutamate receptor, ionotropic, kainate 1	-6.53323
GRPR|ENSG00000126010	gastrin-releasing peptide receptor	1.66168
GUCY1A3|ENSG00000164116	guanylate cyclase 1, soluble, alpha 3	-2.74981
GUCY1B3|ENSG00000061918	guanylate cyclase 1, soluble, beta 3	-2.29621
HGF|ENSG00000019991	hepatocyte growth factor (hepapoietin A; scatter factor)	-4.51436
HHIPL1|ENSG00000182218	HHIP-like 1	-2.70003
HTR7|ENSG00000148680	5-hydroxytryptamine (serotonin) receptor 7, adenylate cyclase-coupled	1.52323
INSR|ENSG00000171105	insulin receptor	-0.980906
ITGA1|ENSG00000213949	integrin, alpha 1	-0.998615
ITGA11|ENSG00000137809	integrin, alpha 11	-5.58774
ITGA5|ENSG00000161638	integrin, alpha 5 (fibronectin receptor, alpha polypeptide)	-0.88588
ITGA6|ENSG00000091409	integrin, alpha 6	1.57554
ITGAV|ENSG00000138448	integrin, alpha V	-0.761453
ITIH5|ENSG00000123243	inter-alpha-trypsin inhibitor heavy chain family, member 5	-9.2996
ITPR1|ENSG00000150995	inositol 1,4,5-trisphosphate receptor, type 1	-1.05243
JAK3|ENSG00000105639	Janus kinase 3	-5.50502
KCNAB2|ENSG00000069424	potassium voltage-gated channel, shaker-related subfamily, beta member 2	-1.12181
KCNJ2|ENSG00000123700	potassium inwardly-rectifying channel, subfamily J, member 2	2.62421
KCNT2|ENSG00000162687	potassium channel, subfamily T, member 2	-1.5648
KIT|ENSG00000157404	v-kit Hardy-Zuckerman 4 feline sarcoma viral oncogene homolog	2.5216
KSR1|ENSG00000141068	kinase suppressor of ras 1	-1.01621
KY|ENSG00000174611	kyphoscoliosis peptidase	-3.60428
LATS2|ENSG00000150457	LATS, large tumor suppressor, homolog 2 (Drosophila)	0.554014
LOXL2|ENSG00000134013	lysyl oxidase-like 2	1.24281
LOXL4|ENSG00000138131	lysyl oxidase-like 4	-4.59385
LPAR1|ENSG00000198121	lysophosphatidic acid receptor 1	2.03965
LRRK1|ENSG00000154237	leucine-rich repeat kinase 1	-0.75526
LRRK2|ENSG00000188906	leucine-rich repeat kinase 2	-1.40677
LXN|ENSG00000079257	latexin	-1.01742
MAP2K3|ENSG00000034152	mitogen-activated protein kinase kinase 3	0.91008
MAP3K8|ENSG00000107968	mitogen-activated protein kinase kinase kinase 8	-0.759361
MAST4|ENSG00000069020	microtubule associated serine/threonine kinase family member 4	1.26156
MATN2|ENSG00000132561	matrilin 2	1.19698
MDM2|ENSG00000135679	Mdm2, p53 E3 ubiquitin protein ligase homolog (mouse)	0.629869
MFAP4|ENSG00000166482	microfibrillar-associated protein 4	-1.64713
MFSD7|ENSG00000169026	major facilitator superfamily domain containing 7	-8.82691
MGAM|ENSG00000257335	maltase-glucoamylase (alpha-glucosidase)	3.93278
MKNK2|ENSG00000099875	MAP kinase interacting serine/threonine kinase 2	-1.07869
MLH3|ENSG00000119684	mutL homolog 3 (E. coli)	-0.644649
MMP1|ENSG00000196611	matrix metallopeptidase 1 (interstitial collagenase)	6.76253
MMP10|ENSG00000166670	matrix metallopeptidase 10 (stromelysin 2)	6.70982
MMP15|ENSG00000102996	matrix metallopeptidase 15 (membrane-inserted)	0.738818
MMP2|ENSG00000087245	matrix metallopeptidase 2 (gelatinase A, 72kDa gelatinase, 72kDa type IV collagenase)	5.22412
MMP24|ENSG00000125966	matrix metallopeptidase 24 (membrane-inserted)	-1.05392
MOK|ENSG00000080823	MOK protein kinase	1.60097
MTNR1B|ENSG00000134640	melatonin receptor 1B	-4.51637
MYLK|ENSG00000065534	myosin light chain kinase	1.51062
NALCN|ENSG00000102452	sodium leak channel, non-selective	0.629092
NEK10|ENSG00000163491	NIMA (never in mitosis gene a)- related kinase 10	-0.985565
NEK7|ENSG00000151414	NIMA (never in mitosis gene a)-related kinase 7	0.909108
NFATC4|ENSG00000100968	nuclear factor of activated T-cells, cytoplasmic, calcineurin-dependent 4	1.34032
NLGN1|ENSG00000169760	neuroligin 1	-1.54125
NLK|ENSG00000087095	nemo-like kinase	0.612148
NMT2|ENSG00000152465	N-myristoyltransferase 2	0.637109
NR2F2|ENSG00000185551	nuclear receptor subfamily 2, group F, member 2	0.562484
NR6A1|ENSG00000148200	nuclear receptor subfamily 6, group A, member 1	-1.05473
NUAK2|ENSG00000163545	NUAK family, SNF1-like kinase, 2	1.2974
OPN3|ENSG00000054277	opsin 3	1.23988
OR10J6P|ENSG00000158731	olfactory receptor, family 10, subfamily J, member 6 pseudogene	2.31122
OR2W3|ENSG00000238243	olfactory receptor, family 2, subfamily W, member 3	3.98187
OVCH2|ENSG00000183378	ovochymase 2 (gene/pseudogene)	-1.94739
P2RX7|ENSG00000089041	purinergic receptor P2X, ligand-gated ion channel, 7	1.93921
PA2G4|ENSG00000170515	proliferation-associated 2G4, 38kDa	0.536959
PAN2|ENSG00000135473	PAN2 poly(A) specific ribonuclease subunit homolog (S. cerevisiae)	-0.607976
PAPPA2|ENSG00000116183	pappalysin 2	-2.63149
PARP11|ENSG00000111224	poly (ADP-ribose) polymerase family, member 11	-1.98216
PCSK1N|ENSG00000102109	proprotein convertase subtilisin/kexin type 1 inhibitor	-10.2127
PDE1C|ENSG00000154678	phosphodiesterase 1C, calmodulin-dependent 70kDa	4.98494
PDE5A|ENSG00000138735	phosphodiesterase 5A, cGMP-specific	-2.27153
PDIA5|ENSG00000065485	protein disulfide isomerase family A, member 5	-0.668421
PDK2|ENSG00000005882	pyruvate dehydrogenase kinase, isozyme 2	-0.744217
PDK3|ENSG00000067992	pyruvate dehydrogenase kinase, isozyme 3	-1.73615
PGPEP1|ENSG00000130517	pyroglutamyl-peptidase I	0.691628
PI16|ENSG00000164530	peptidase inhibitor 16	-4.93016
PI4K2B|ENSG00000038210	phosphatidylinositol 4-kinase type 2 beta	0.601039
PIK3C2B|ENSG00000133056	phosphatidylinositol-4-phosphate 3-kinase, catalytic subunit type 2 beta	-1.16343
PKDCC|ENSG00000162878	protein kinase domain containing, cytoplasmic homolog (mouse)	-1.57344
PLAT|ENSG00000104368	plasminogen activator, tissue	-1.33529
PLCB2|ENSG00000137841	phospholipase C, beta 2	1.16737
PLCB4|ENSG00000101333	phospholipase C, beta 4	1.00441
PLCE1|ENSG00000138193	phospholipase C, epsilon 1	-0.715047
PLCH2|ENSG00000149527	phospholipase C, eta 2	1.29032
PLCL1|ENSG00000115896	phospholipase C-like 1	-3.5481
PLK2|ENSG00000145632	polo-like kinase 2	1.2831
PLTP|ENSG00000100979	phospholipid transfer protein	-0.717671
PORCN|ENSG00000102312	porcupine homolog (Drosophila)	1.63336
PPAT|ENSG00000128059	phosphoribosyl pyrophosphate amidotransferase	0.669775
PPIC|ENSG00000168938	peptidylprolyl isomerase C (cyclophilin C)	-0.590615
PRPS1|ENSG00000147224	phosphoribosyl pyrophosphate synthetase 1	0.987431
PRSS23|ENSG00000150687	protease, serine, 23	1.08631
PRSS27|ENSG00000172382	protease, serine 27	-1.54159
PRSS53|ENSG00000151006	protease, serine, 53	-0.693234
PRTFDC1|ENSG00000099256	phosphoribosyl transferase domain containing 1	-2.44947
PSMB9|ENSG00000240065	proteasome (prosome, macropain) subunit, beta type, 9 (large multifunctional peptidase 2)	-1.93995
PTGES|ENSG00000148344	prostaglandin E synthase	1.54234
PTGIS|ENSG00000124212	prostaglandin I2 (prostacyclin) synthase	-5.59178
PTPN1|ENSG00000196396	protein tyrosine phosphatase, non-receptor type 1	0.627197
PTPN13|ENSG00000163629	protein tyrosine phosphatase, non-receptor type 13 (APO-1/CD95 (Fas)-associated phosphatase)	-0.926835
PTPN14|ENSG00000152104	protein tyrosine phosphatase, non-receptor type 14	0.520438
PTPN4|ENSG00000088179	protein tyrosine phosphatase, non-receptor type 4 (megakaryocyte)	-0.659856
PTPRE|ENSG00000132334	protein tyrosine phosphatase, receptor type, E	-2.96563
PTPRF|ENSG00000142949	protein tyrosine phosphatase, receptor type, F	2.45723
PTPRQ|ENSG00000139304	protein tyrosine phosphatase, receptor type, Q	1.87218
PTPRS|ENSG00000105426	protein tyrosine phosphatase, receptor type, S	-0.924523
PTPRU|ENSG00000060656	protein tyrosine phosphatase, receptor type, U	-1.9887
PXK|ENSG00000168297	PX domain containing serine/threonine kinase	-0.646941
QSOX1|ENSG00000116260	quiescin Q6 sulfhydryl oxidase 1	0.642374
RDH10|ENSG00000121039	retinol dehydrogenase 10 (all-trans)	-1.07126
RDH13|ENSG00000160439	retinol dehydrogenase 13 (all-trans/9-cis)	-0.899526
RIPK4|ENSG00000183421	receptor-interacting serine-threonine kinase 4	-1.58126
RNLS|ENSG00000184719	renalase, FAD-dependent amine oxidase	0.792613
ROR2|ENSG00000169071	receptor tyrosine kinase-like orphan receptor 2	-4.73073
RORA|ENSG00000069667	RAR-related orphan receptor A	-3.17765
ROS1|ENSG00000047936	c-ros oncogene 1 , receptor tyrosine kinase	1.19994
RPS6KA1|ENSG00000117676	ribosomal protein S6 kinase, 90kDa, polypeptide 1	0.993302
RPS6KA5|ENSG00000100784	ribosomal protein S6 kinase, 90kDa, polypeptide 5	-1.2654
RXFP1|ENSG00000171509	relaxin/insulin-like family peptide receptor 1	1.73159
SBK1|ENSG00000188322	SH3-binding domain kinase 1	-1.21318
SCN2A|ENSG00000136531	sodium channel, voltage-gated, type II, alpha subunit	-1.41457
SCN5A|ENSG00000183873	sodium channel, voltage-gated, type V, alpha subunit	-3.57476
SCRN1|ENSG00000136193	secernin 1	2.12891
SDR42E1|ENSG00000184860	short chain dehydrogenase/reductase family 42E, member 1	2.43116
SERPINA9|ENSG00000170054	serpin peptidase inhibitor, clade A (alpha-1 antiproteinase, antitrypsin), member 9	1.89777
SERPINB7|ENSG00000166396	serpin peptidase inhibitor, clade B (ovalbumin), member 7	2.23755
SERPINE1|ENSG00000106366	serpin peptidase inhibitor, clade E (nexin, plasminogen activator inhibitor type 1), member 1	1.64332
SGK223|ENSG00000182319	homolog of rat pragma of Rnd2	4.16381
SGPL1|ENSG00000166224	sphingosine-1-phosphate lyase 1	-0.626974
SLC12A4|ENSG00000124067	solute carrier family 12 (potassium/chloride transporters), member 4	0.643581
SLC16A12|ENSG00000152779	solute carrier family 16, member 12 (monocarboxylic acid transporter 12)	1.52788
SLC16A14|ENSG00000163053	solute carrier family 16, member 14 (monocarboxylic acid transporter 14)	-1.14437
SLC16A3|ENSG00000141526	solute carrier family 16, member 3 (monocarboxylic acid transporter 4)	1.27694
SLC16A9|ENSG00000165449	solute carrier family 16, member 9 (monocarboxylic acid transporter 9)	-1.17866
SLC18B1|ENSG00000146409	solute carrier family 18, subfamily B, member 1	-2.20278
SLC25A13|ENSG00000004864	solute carrier family 25 (aspartate/glutamate carrier), member 13	0.756858
SLC25A27|ENSG00000153291	solute carrier family 25, member 27	-3.36101
SLC2A1|ENSG00000117394	solute carrier family 2 (facilitated glucose transporter), member 1	0.811505
SLC43A2|ENSG00000167703	solute carrier family 43, member 2	-0.670838
SLC46A3|ENSG00000139508	solute carrier family 46, member 3	-0.67339
SLC6A8|ENSG00000130821	solute carrier family 6 (neurotransmitter transporter, creatine), member 8	-0.965269
SLC6A9|ENSG00000196517	solute carrier family 6 (neurotransmitter transporter, glycine), member 9	-1.74072
SLC9A9|ENSG00000181804	solute carrier family 9, subfamily A (NHE9, cation proton antiporter 9), member 9	-1.72929
SLCO2A1|ENSG00000174640	solute carrier organic anion transporter family, member 2A1	-2.38953
SMPD3|ENSG00000103056	sphingomyelin phosphodiesterase 3, neutral membrane (neutral sphingomyelinase II)	1.14736
SOAT1|ENSG00000057252	sterol O-acyltransferase 1	0.693539
SOD3|ENSG00000109610	superoxide dismutase 3, extracellular	-4.65146
SPINT2|ENSG00000167642	serine peptidase inhibitor, Kunitz type, 2	-1.39759
SPOCK3|ENSG00000196104	sparc/osteonectin, cwcv and kazal-like domains proteoglycan (testican) 3	-1.56964
SPRYD7|ENSG00000123178	SPRY domain containing 7	0.692636
SPSB1|ENSG00000171621	splA/ryanodine receptor domain and SOCS box containing 1	-0.9315
SPSB4|ENSG00000175093	splA/ryanodine receptor domain and SOCS box containing 4	-3.155
SSC5D|ENSG00000179954	scavenger receptor cysteine rich domain containing (5 domains)	-0.783667
SSTR2|ENSG00000180616	somatostatin receptor 2	1.47608
STK33|ENSG00000130413	serine/threonine kinase 33	-2.65398
STK38|ENSG00000112079	serine/threonine kinase 38	-0.592115
STK38L|ENSG00000211455	serine/threonine kinase 38 like	-0.909846
STK40|ENSG00000196182	serine/threonine kinase 40	0.959236
SULF1|ENSG00000137573	sulfatase 1	-1.7686
SULF2|ENSG00000196562	sulfatase 2	-1.53288
SYNJ1|ENSG00000159082	synaptojanin 1	-0.582999
TAS2R5|ENSG00000127366	taste receptor, type 2, member 5	-1.24107
TESK2|ENSG00000070759	testis-specific kinase 2	-0.964919
TFPI|ENSG00000003436	tissue factor pathway inhibitor (lipoprotein-associated coagulation inhibitor)	0.840585
TGFBR2|ENSG00000163513	transforming growth factor, beta receptor II (70/80kDa)	0.653032
THRB|ENSG00000151090	thyroid hormone receptor, beta	4.33611
TNC|ENSG00000041982	tenascin C	1.07943
TNIK|ENSG00000154310	TRAF2 and NCK interacting kinase	-1.85335
TRIM36|ENSG00000152503	tripartite motif containing 36	1.50802
TRIM47|ENSG00000132481	tripartite motif containing 47	-1.42507
TRIM58|ENSG00000162722	tripartite motif containing 58	4.03691
TRIM6|ENSG00000121236	tripartite motif containing 6	1.71264
TRIM62|ENSG00000116525	tripartite motif containing 62	-0.6742
TRIM69|ENSG00000185880	tripartite motif containing 69	-1.17257
TRPC3|ENSG00000138741	transient receptor potential cation channel, subfamily C, member 3	-2.38435
TRPC4|ENSG00000133107	transient receptor potential cation channel, subfamily C, member 4	1.22467
TRPC6|ENSG00000137672	transient receptor potential cation channel, subfamily C, member 6	1.39079
TRPV2|ENSG00000187688	transient receptor potential cation channel, subfamily V, member 2	5.3651
TUBA8|ENSG00000183785	tubulin, alpha 8	-1.36051
TUBE1|ENSG00000074935	tubulin, epsilon 1	-0.713707
TXNDC16|ENSG00000087301	thioredoxin domain containing 16	-0.695123
ULK1|ENSG00000177169	unc-51-like kinase 1 (C. elegans)	-1.22083
USP2|ENSG00000036672	ubiquitin specific peptidase 2	-2.01385
USP28|ENSG00000048028	ubiquitin specific peptidase 28	-0.746397
USP44|ENSG00000136014	ubiquitin specific peptidase 44	-1.38098
USP51|ENSG00000247746	ubiquitin specific peptidase 51	1.36925
VIPR1|ENSG00000114812	vasoactive intestinal peptide receptor 1	-5.61702
WARS|ENSG00000140105	tryptophanyl-tRNA synthetase	-0.938147
WNK3|ENSG00000196632	WNK lysine deficient protein kinase 3	-5.68156

## Sheet: 8B-Druggable Genome SC DE Genes
Supplemental Table 8B - Representation in the Druggable Genome of human genes differentially expressed due to merlin deficiency in human SC
GeneID	GeneName	logFC
ABCA2|ENSG00000107331	ATP-binding cassette, sub-family A (ABC1), member 2	-0.740917
ABCA3|ENSG00000167972	ATP-binding cassette, sub-family A (ABC1), member 3	-1.62892
ABCA4|ENSG00000198691	ATP-binding cassette, sub-family A (ABC1), member 4	-1.05085
ABCA6|ENSG00000154262	ATP-binding cassette, sub-family A (ABC1), member 6	-3.16448
ABCA7|ENSG00000064687	ATP-binding cassette, sub-family A (ABC1), member 7	-1.22902
ABCC3|ENSG00000108846	ATP-binding cassette, sub-family C (CFTR/MRP), member 3	-1.96086
ABCD1|ENSG00000101986	ATP-binding cassette, sub-family D (ALD), member 1	-0.944026
ADAM12|ENSG00000148848	ADAM metallopeptidase domain 12	-0.731927
ADAM8|ENSG00000151651	ADAM metallopeptidase domain 8	1.34889
ADAMTS5|ENSG00000154736	ADAM metallopeptidase with thrombospondin type 1 motif, 5	1.55639
ADRB1|ENSG00000043591	adrenoceptor beta 1	2.4496
AEBP1|ENSG00000106624	AE binding protein 1	0.941166
AGTR1|ENSG00000144891	angiotensin II receptor, type 1	1.08461
AIFM2|ENSG00000042286	apoptosis-inducing factor, mitochondrion-associated, 2	-0.56366
ALDH1B1|ENSG00000137124	aldehyde dehydrogenase 1 family, member B1	0.529705
ALDH2|ENSG00000111275	aldehyde dehydrogenase 2 family (mitochondrial)	-0.982963
ALDH3A2|ENSG00000072210	aldehyde dehydrogenase 3 family, member A2	-0.947676
ALOX5AP|ENSG00000132965	arachidonate 5-lipoxygenase-activating protein	2.21376
ANGPTL1|ENSG00000116194	angiopoietin-like 1	-2.34387
ANGPTL4|ENSG00000167772	angiopoietin-like 4	-1.58808
ANPEP|ENSG00000166825	alanyl (membrane) aminopeptidase	-0.499573
ARSI|ENSG00000183876	arylsulfatase family, member I	1.97848
ASIC1|ENSG00000110881	acid-sensing (proton-gated) ion channel 1	0.892564
ATP2A3|ENSG00000074370	ATPase, Ca transporting, ubiquitous	1.02463
BCHE|ENSG00000114200	butyrylcholinesterase	2.24928
BCL2|ENSG00000171791	B-cell CLL/lymphoma 2	1.99562
BCL2A1|ENSG00000140379	BCL2-related protein A1	1.40599
BDKRB1|ENSG00000100739	bradykinin receptor B1	2.65867
C5AR1|ENSG00000197405	complement component 5a receptor 1	-1.6009
CA12|ENSG00000074410	carbonic anhydrase XII	-0.935961
CA13|ENSG00000185015	carbonic anhydrase XIII	-0.674167
CA2|ENSG00000104267	carbonic anhydrase II	-2.48268
CACNA2D3|ENSG00000157445	calcium channel, voltage-dependent, alpha 2/delta subunit 3	1.40882
CAD|ENSG00000084774	carbamoyl-phosphate synthetase 2, aspartate transcarbamylase, and dihydroorotase	0.746496
CALCR|ENSG00000004948	calcitonin receptor	-2.60083
CAMK1G|ENSG00000008118	calcium/calmodulin-dependent protein kinase IG	2.01607
CAMK4|ENSG00000152495	calcium/calmodulin-dependent protein kinase IV	2.23065
CASP10|ENSG00000003400	caspase 10, apoptosis-related cysteine peptidase	-1.17708
CD163L1|ENSG00000177675	CD163 molecule-like 1	1.21163
CHRNA1|ENSG00000138435	cholinergic receptor, nicotinic, alpha 1 (muscle)	2.23117
CHRNE|ENSG00000108556	cholinergic receptor, nicotinic, epsilon (muscle)	-1.33059
CIT|ENSG00000122966	citron (rho-interacting, serine/threonine kinase 21)	0.616249
CMKLR1|ENSG00000174600	chemokine-like receptor 1	-1.34736
CNR1|ENSG00000118432	cannabinoid receptor 1 (brain)	-4.14723
COL12A1|ENSG00000111799	collagen, type XII, alpha 1	2.2981
COL22A1|ENSG00000169436	collagen, type XXII, alpha 1	-1.62848
COL6A1|ENSG00000142156	collagen, type VI, alpha 1	0.695828
COL6A2|ENSG00000142173	collagen, type VI, alpha 2	0.977216
COL7A1|ENSG00000114270	collagen, type VII, alpha 1	1.73124
CPM|ENSG00000135678	carboxypeptidase M	-1.87175
CPT1A|ENSG00000110090	carnitine palmitoyltransferase 1A (liver)	-0.835234
CPT1C|ENSG00000169169	carnitine palmitoyltransferase 1C	0.750121
CPXM1|ENSG00000088882	carboxypeptidase X (M14 family), member 1	2.07005
CST1|ENSG00000170373	cystatin SN	2.38842
CTSD|ENSG00000117984	cathepsin D	-0.481997
CTSH|ENSG00000103811	cathepsin H	1.31154
CTSK|ENSG00000143387	cathepsin K	2.45986
CTSS|ENSG00000163131	cathepsin S	3.33239
CYB5R1|ENSG00000159348	cytochrome b5 reductase 1	-0.440707
CYB5R3|ENSG00000100243	cytochrome b5 reductase 3	-0.621062
CYP19A1|ENSG00000137869	cytochrome P450, family 19, subfamily A, polypeptide 1	-1.61419
DMBT1|ENSG00000187908	deleted in malignant brain tumors 1	-1.84974
DUSP1|ENSG00000120129	dual specificity phosphatase 1	-0.936456
DUSP23|ENSG00000158716	dual specificity phosphatase 23	-1.56879
EDNRB|ENSG00000136160	endothelin receptor type B	-1.63708
EPHA5|ENSG00000145242	EPH receptor A5	3.73583
EPHB1|ENSG00000154928	EPH receptor B1	2.35356
EPHB2|ENSG00000133216	EPH receptor B2	1.54634
EPHB6|ENSG00000106123	EPH receptor B6	1.85687
ESPL1|ENSG00000135476	extra spindle pole bodies homolog 1 (S. cerevisiae)	0.779835
FGFR1|ENSG00000077782	fibroblast growth factor receptor 1	1.03127
FGFR4|ENSG00000160867	fibroblast growth factor receptor 4	1.32247
FKBP1B|ENSG00000119782	FK506 binding protein 1B, 12.6 kDa	-0.9148
FKBP5|ENSG00000096060	FK506 binding protein 5	-1.26981
FLT1|ENSG00000102755	fms-related tyrosine kinase 1 (vascular endothelial growth factor/vascular permeability factor receptor)	2.8862
FPR1|ENSG00000171051	formyl peptide receptor 1	-1.9531
FSD1|ENSG00000105255	fibronectin type III and SPRY domain containing 1	1.69168
FZD7|ENSG00000155760	frizzled family receptor 7	1.50839
FZD8|ENSG00000177283	frizzled family receptor 8	1.72774
GABRA2|ENSG00000151834	gamma-aminobutyric acid (GABA) A receptor, alpha 2	2.16834
GABRB1|ENSG00000163288	gamma-aminobutyric acid (GABA) A receptor, beta 1	2.91506
GABRE|ENSG00000102287	gamma-aminobutyric acid (GABA) A receptor, epsilon	-1.54559
GBA|ENSG00000177628	glucosidase, beta, acid	-0.385091
GPR1|ENSG00000183671	G protein-coupled receptor 1	-1.37284
GPR143|ENSG00000101850	G protein-coupled receptor 143	-1.165
GPR161|ENSG00000143147	G protein-coupled receptor 161	0.740416
GPR37|ENSG00000170775	G protein-coupled receptor 37 (endothelin receptor type B-like)	3.89336
GPR39|ENSG00000183840	G protein-coupled receptor 39	0.892025
GPR68|ENSG00000119714	G protein-coupled receptor 68	2.4931
GPR85|ENSG00000164604	G protein-coupled receptor 85	0.81288
GPRC5C|ENSG00000170412	G protein-coupled receptor, family C, group 5, member C	-5.19359
GPX3|ENSG00000211445	glutathione peroxidase 3 (plasma)	-3.00114
GPX8|ENSG00000164294	glutathione peroxidase 8 (putative)	-0.445438
GRK5|ENSG00000198873	G protein-coupled receptor kinase 5	1.60183
GSR|ENSG00000104687	glutathione reductase	-0.635309
HCN2|ENSG00000099822	hyperpolarization activated cyclic nucleotide-gated potassium channel 2	-1.63475
HHIPL1|ENSG00000182218	HHIP-like 1	1.01558
HIPK2|ENSG00000064393	homeodomain interacting protein kinase 2	-0.5205
HRH2|ENSG00000113749	histamine receptor H2	1.97121
HSD17B12|ENSG00000149084	hydroxysteroid (17-beta) dehydrogenase 12	-0.702375
HSPB8|ENSG00000152137	heat shock 22kDa protein 8	-1.73166
HTRA1|ENSG00000166033	HtrA serine peptidase 1	-1.28368
HTRA3|ENSG00000170801	HtrA serine peptidase 3	-1.34171
INPP5D|ENSG00000168918	inositol polyphosphate-5-phosphatase, 145kDa	2.1853
ITGA3|ENSG00000005884	integrin, alpha 3 (antigen CD49C, alpha 3 subunit of VLA-3 receptor)	-0.953727
ITGA8|ENSG00000077943	integrin, alpha 8	-2.49181
ITGB4|ENSG00000132470	integrin, beta 4	-1.65022
JAK3|ENSG00000105639	Janus kinase 3	-1.18494
KCNA3|ENSG00000177272	potassium voltage-gated channel, shaker-related subfamily, member 3	2.7915
KCNC4|ENSG00000116396	potassium voltage-gated channel, Shaw-related subfamily, member 4	-1.70873
KCNG1|ENSG00000026559	potassium voltage-gated channel, subfamily G, member 1	1.61728
KCNG2|ENSG00000178342	potassium voltage-gated channel, subfamily G, member 2	-1.75168
KCNJ6|ENSG00000157542	potassium inwardly-rectifying channel, subfamily J, member 6	0.949001
KCNS3|ENSG00000170745	potassium voltage-gated channel, delayed-rectifier, subfamily S, member 3	1.54975
KDM1A|ENSG00000004487	lysine (K)-specific demethylase 1A	0.439876
KIAA1161|NA	KIAA1161	-0.889528
KIT|ENSG00000157404	v-kit Hardy-Zuckerman 4 feline sarcoma viral oncogene homolog	2.55584
LGMN|ENSG00000100600	legumain	-1.08022
LGR5|ENSG00000139292	leucine-rich repeat containing G protein-coupled receptor 5	2.14866
LIMK1|ENSG00000106683	LIM domain kinase 1	0.595731
LOXL3|ENSG00000115318	lysyl oxidase-like 3	0.652226
LPAR1|ENSG00000198121	lysophosphatidic acid receptor 1	-0.846837
LPAR3|ENSG00000171517	lysophosphatidic acid receptor 3	2.6509
LPAR6|ENSG00000139679	lysophosphatidic acid receptor 6	-1.04618
MAOA|ENSG00000189221	monoamine oxidase A	-2.72382
MAP3K6|ENSG00000142733	mitogen-activated protein kinase kinase kinase 6	-0.853679
MAPK10|ENSG00000109339	mitogen-activated protein kinase 10	0.907278
MAPK13|ENSG00000156711	mitogen-activated protein kinase 13	0.815976
MAPK8|ENSG00000107643	mitogen-activated protein kinase 8	0.67394
MBOAT1|ENSG00000172197	membrane bound O-acyltransferase domain containing 1	1.09208
MFAP4|ENSG00000166482	microfibrillar-associated protein 4	-1.0402
MFSD2A|ENSG00000168389	major facilitator superfamily domain containing 2A	-0.738224
MGST1|ENSG00000008394	microsomal glutathione S-transferase 1	-0.794181
MIPEP|ENSG00000027001	mitochondrial intermediate peptidase	0.570012
MMP1|ENSG00000196611	matrix metallopeptidase 1 (interstitial collagenase)	1.85031
MMP15|ENSG00000102996	matrix metallopeptidase 15 (membrane-inserted)	-0.650078
MMP19|ENSG00000123342	matrix metallopeptidase 19	0.68117
MMP2|ENSG00000087245	matrix metallopeptidase 2 (gelatinase A, 72kDa gelatinase, 72kDa type IV collagenase)	1.02415
MMP24|ENSG00000125966	matrix metallopeptidase 24 (membrane-inserted)	-1.2023
MOK|ENSG00000080823	MOK protein kinase	-0.543974
MOXD1|ENSG00000079931	monooxygenase, DBH-like 1	3.26403
NALCN|ENSG00000102452	sodium leak channel, non-selective	-2.28478
NFATC2|ENSG00000101096	nuclear factor of activated T-cells, cytoplasmic, calcineurin-dependent 2	2.43186
NLK|ENSG00000087095	nemo-like kinase	-0.584507
NPR1|ENSG00000169418	natriuretic peptide receptor A/guanylate cyclase A (atrionatriuretic peptide receptor A)	-6.94856
NR2F1|ENSG00000175745	nuclear receptor subfamily 2, group F, member 1	-0.560076
NR4A3|ENSG00000119508	nuclear receptor subfamily 4, group A, member 3	1.99344
NRBP2|ENSG00000185189	nuclear receptor binding protein 2	-0.526105
NTRK1|ENSG00000198400	neurotrophic tyrosine kinase, receptor, type 1	-1.87511
NTSR1|ENSG00000101188	neurotensin receptor 1 (high affinity)	3.37992
NUAK2|ENSG00000163545	NUAK family, SNF1-like kinase, 2	0.551635
P2RX5|ENSG00000083454	purinergic receptor P2X, ligand-gated ion channel, 5	-1.33202
PAK1|ENSG00000149269	p21 protein (Cdc42/Rac)-activated kinase 1	0.514078
PCSK9|ENSG00000169174	proprotein convertase subtilisin/kexin type 9	2.3494
PDE7A|ENSG00000205268	phosphodiesterase 7A	0.713025
PDK4|ENSG00000004799	pyruvate dehydrogenase kinase, isozyme 4	-6.9867
PECR|ENSG00000115425	peroxisomal trans-2-enoyl-CoA reductase	-0.591525
PIM2|ENSG00000102096	pim-2 oncogene	-0.834391
PLAT|ENSG00000104368	plasminogen activator, tissue	1.62882
PLAU|ENSG00000122861	plasminogen activator, urokinase	1.60614
PLCB1|ENSG00000182621	phospholipase C, beta 1 (phosphoinositide-specific)	-1.59485
PLCD4|ENSG00000115556	phospholipase C, delta 4	-1.05125
PLCH2|ENSG00000149527	phospholipase C, eta 2	-1.17442
PPIF|ENSG00000108179	peptidylprolyl isomerase F	0.585988
PRKCZ|ENSG00000067606	protein kinase C, zeta	-1.36789
PRKG2|ENSG00000138669	protein kinase, cGMP-dependent, type II	2.95815
PRKX|ENSG00000183943	protein kinase, X-linked	0.845269
PRSS12|ENSG00000164099	protease, serine, 12 (neurotrypsin, motopsin)	1.38689
PTGER2|ENSG00000125384	prostaglandin E receptor 2 (subtype EP2), 53kDa	-1.62731
PTGES|ENSG00000148344	prostaglandin E synthase	-2.36738
PTGIR|ENSG00000160013	prostaglandin I2 (prostacyclin) receptor (IP)	-1.32799
PTK2B|ENSG00000120899	PTK2B protein tyrosine kinase 2 beta	-1.56829
PTP4A3|ENSG00000184489	protein tyrosine phosphatase type IVA, member 3	-0.887453
PTPN22|ENSG00000134242	protein tyrosine phosphatase, non-receptor type 22 (lymphoid)	-1.04732
PTPRN2|ENSG00000155093	protein tyrosine phosphatase, receptor type, N polypeptide 2	1.21995
PYGM|ENSG00000068976	phosphorylase, glycogen, muscle	-1.4563
QPCT|ENSG00000115828	glutaminyl-peptide cyclotransferase	1.29889
RDH5|ENSG00000135437	retinol dehydrogenase 5 (11-cis/9-cis)	-1.68469
RELB|ENSG00000104856	v-rel reticuloendotheliosis viral oncogene homolog B	0.678212
RHBDL2|ENSG00000158315	rhomboid, veinlet-like 2 (Drosophila)	-1.62616
ROR2|ENSG00000169071	receptor tyrosine kinase-like orphan receptor 2	-1.3646
S1PR3|ENSG00000213694	sphingosine-1-phosphate receptor 3	-1.21406
SCN5A|ENSG00000183873	sodium channel, voltage-gated, type V, alpha subunit	1.73537
SCNN1A|ENSG00000111319	sodium channel, non-voltage-gated 1 alpha subunit	-2.98162
SCRN3|ENSG00000144306	secernin 3	-0.472144
SEC11C|ENSG00000166562	SEC11 homolog C (S. cerevisiae)	-0.804923
SERPINA3|ENSG00000196136	serpin peptidase inhibitor, clade A (alpha-1 antiproteinase, antitrypsin), member 3	-1.26367
SERPINB10|ENSG00000242550	serpin peptidase inhibitor, clade B (ovalbumin), member 10	3.76316
SERPINB2|ENSG00000197632	serpin peptidase inhibitor, clade B (ovalbumin), member 2	3.43374
SERPINB9|ENSG00000170542	serpin peptidase inhibitor, clade B (ovalbumin), member 9	-1.52073
SERPINE2|ENSG00000135919	serpin peptidase inhibitor, clade E (nexin, plasminogen activator inhibitor type 1), member 2	-2.30174
SERPINI1|ENSG00000163536	serpin peptidase inhibitor, clade I (neuroserpin), member 1	-0.727643
SLC12A8|ENSG00000221955	solute carrier family 12 (potassium/chloride transporters), member 8	-1.97567
SLC15A3|ENSG00000110446	solute carrier family 15, member 3	1.10681
SLC22A3|ENSG00000146477	solute carrier family 22 (extraneuronal monoamine transporter), member 3	-3.28743
SLC22A5|ENSG00000197375	solute carrier family 22 (organic cation/carnitine transporter), member 5	-0.796366
SLC25A29|ENSG00000197119	solute carrier family 25 (mitochondrial carnitine/acylcarnitine carrier), member 29	0.713379
SLC2A8|ENSG00000136856	solute carrier family 2 (facilitated glucose transporter), member 8	-0.684668
SLC2A9|ENSG00000109667	solute carrier family 2 (facilitated glucose transporter), member 9	-1.09464
SLC43A2|ENSG00000167703	solute carrier family 43, member 2	-1.25944
SLC43A3|ENSG00000134802	solute carrier family 43, member 3	0.563649
SLC4A11|ENSG00000088836	solute carrier family 4, sodium borate transporter, member 11	0.789173
SLC6A9|ENSG00000196517	solute carrier family 6 (neurotransmitter transporter, glycine), member 9	0.75518
SLC7A8|ENSG00000092068	solute carrier family 7 (amino acid transporter light chain, L system), member 8	-1.90659
SLCO2A1|ENSG00000174640	solute carrier organic anion transporter family, member 2A1	-3.24177
SMOX|ENSG00000088826	spermine oxidase	-0.979179
SPG7|ENSG00000197912	spastic paraplegia 7 (pure and complicated autosomal recessive)	-0.3366
SPINT2|ENSG00000167642	serine peptidase inhibitor, Kunitz type, 2	-1.35546
SRPK3|ENSG00000184343	SRSF protein kinase 3	-1.33543
SSC5D|ENSG00000179954	scavenger receptor cysteine rich domain containing (5 domains)	-1.62196
STK40|ENSG00000196182	serine/threonine kinase 40	0.710296
STRADB|ENSG00000082146	STE20-related kinase adaptor beta	-0.670895
TBCK|ENSG00000145348	TBC1 domain containing kinase	-0.516007
TFPI2|ENSG00000105825	tissue factor pathway inhibitor 2	-1.8449
TGM2|ENSG00000198959	transglutaminase 2 (C polypeptide, protein-glutamine-gamma-glutamyltransferase)	-1.09873
TIMP3|ENSG00000100234	TIMP metallopeptidase inhibitor 3	3.84957
TIMP4|ENSG00000157150	TIMP metallopeptidase inhibitor 4	-1.44778
TINAGL1|ENSG00000142910	tubulointerstitial nephritis antigen-like 1	-2.18261
TNC|ENSG00000041982	tenascin C	4.30555
TNFAIP8|ENSG00000145779	tumor necrosis factor, alpha-induced protein 8	1.18726
TNIK|ENSG00000154310	TRAF2 and NCK interacting kinase	-2.14046
TNS4|ENSG00000131746	tensin 4	-2.46869
TP53|ENSG00000141510	tumor protein p53	0.675216
TRHDE|ENSG00000072657	thyrotropin-releasing hormone degrading enzyme	1.21718
TRIM16|ENSG00000221926	tripartite motif containing 16	0.734016
TRIM36|ENSG00000152503	tripartite motif containing 36	1.34052
TRIM38|ENSG00000112343	tripartite motif containing 38	-0.520768
TRIM41|ENSG00000146063	tripartite motif containing 41	-0.355246
TRPV3|ENSG00000167723	transient receptor potential cation channel, subfamily V, member 3	1.90838
TXNDC11|ENSG00000153066	thioredoxin domain containing 11	-0.3725
USP43|ENSG00000154914	ubiquitin specific peptidase 43	2.24518
USP44|ENSG00000136014	ubiquitin specific peptidase 44	1.67391
VIPR1|ENSG00000114812	vasoactive intestinal peptide receptor 1	-3.62903
VRK3|ENSG00000105053	vaccinia related kinase 3	0.294229
VWA1|ENSG00000179403	von Willebrand factor A domain containing 1	-2.03283
WNK4|ENSG00000126562	WNK lysine deficient protein kinase 4	-1.33141
