# Supplementary material for: Traditional and systems biology based drug discovery for the rare tumor syndrome neurofibromatosis type 2
Source: PLoS One. 2018 Jun 13;13(6):e0197350. doi: 10.1371/journal.pone.0197350 (PMC5999111; doi:10.1371/journal.pone.0197350)
Supplement: S9 Table — (XLSX) [file pone.0197350.s009.xlsx]

## Sheet: Sheet1
Supplemental Table 9 – DE genes due to drug treatment of isogenic human merlin-expressing and -deficient AC and SC cell pairs that are discordant for direction of response
Upregulated in Syn5 and downregulated in Syn1 by CUDC-907	Upregulated in Syn1 and downregulated in Syn5 by CUDC-907	Upregulated in Syn5 and downregulated in Syn1 by Panobinostat	Upregulated in Syn1 and downregulated in Syn5 by Panobinostat	Upregulated in Syn5 and downregulated in Syn1 by GSK2126458	Upregulated in Syn1 and downregulated in Syn5 by GSK2126458	Upregulated in HS01 and downregulated in HS11 by CUDC-907	Upregulated in HS11 and downregulated in HS01 by CUDC-907	Upregulated in HS01 and downregulated in HS11 by Panobinostat	Upregulated in HS11 and downregulated in HS01 by Panobinostat	Upregulated in HS01 and downregulated in HS11 by GSK2126458	Upregulated in HS11 and downregulated in HS01 by GSK2126458
ABCA9	SCRN1	ABCA9	AP1M2	NONE	NONE	NONE	NONE	GPRC5C	FAM155A	AMZ1	EEPD1
DLX2		DLX2	CNNM1					MAOA	SDC1	LYN
FAM127C		FAM127C	ELOVL6					NPR1		SNAI1
JAM2		FHDC1	MYO7B
KIAA1755		GRB14	NRG1
LRRC17		IFIT3	SLC20A1
LZTFL1		JAM2
SDK2		KIAA1755
SLIT3		KRT16
TUSC1		LMO2
ZBTB46		LRRC17
ZCCHC24		MCC
ZNF185		RP1-140K8.5
ZNF675		SBNO2
		SDK2
		SPSB1
		ZMYND15
Red font = gene upregulated at baseline by merlin deficiency
Blue font = gene downregulated at baseline by merlin deficiency
